# Supplementary material for: Allosteric coupling between Mn2+ and dsDNA controls the catalytic efficiency and fidelity of cGAS
Source: Nucleic Acids Res. 2020 Mar 14;48(8):4435–47. doi: 10.1093/nar/gkaa084 (PMC7192592; doi:10.1093/nar/gkaa084)
Supplement: gkaa084_Supplemental_Files [file gkaa084_supplemental_files.zip]

Archive with 3 entries (3 files):
- HooyALL-SuppFigures 1-5.pdf
- HooyALL-SuppTables.pdf
- SupFig LegendsR.docx
